# Supplementary material for: Intermittent scavenging of storage lesion from stored red blood cells by electrospun nanofibrous sheets enhances their quality and shelf-life
Source: Nat Commun. 2022 Dec 1;13:7394. doi: 10.1038/s41467-022-35269-3 (PMC9712616; doi:10.1038/s41467-022-35269-3)
Supplement: Supplementary file 4 — Source Data [file 41467_2022_35269_MOESM4_ESM.xlsx]

## Sheet: Fig.1c
Long name	Surface Charge Zeta Potential	Surface Charge Zeta Potential
Unit	mV	mV
Comments	Tau-NFS	Acr-NFS
Data	-18	28
	-19	38
	-22	44

## Sheet: Fig.1f
Long name	Hemolysis	Hemolysis	Hemolysis
Unit	%	%	%
Comments	Triton X-100	Untreated	Tau-AcrNFS
Data	100	0.31634	0.74025
	100	0	0.94903
	100	0	1.33181

## Sheet: Fig.2a
Long name		DNA	DNA	DNA	DNA	DNA
Unit		µg/ml	µg/ml	µg/ml	µg/ml	µg/ml
Comments	Days (RBC storage time)	0	14	21	28	42
Data		0.323936	0.539133	1.69648	9.10024	16.3641
		0.300933	0.433435	1.55295	6.01677	10.4044
		0.36572	0.65421	3.80777	7.15301	11.6267

## Sheet: Fig.2b
Long name		Hb	Hb	Hb	Hb	Hb
Unit		g/dl	g/dl	g/dl	g/dl	g/dl
Comments	Days (RBC storage time)	0	14	21	28	42
Data		0.024064	0.151515	0.442068	0.587344	0.875223
		0.066845	0.128342	0.272727	0.384135	0.804813
		0.027629	0.139929	0.235294	0.538324	0.891266

## Sheet: Fig.2c
Long name		AA	AA	AA
Unit		ng/dl	ng/dl	ng/dl
Comments	Days (RBC storage time)	21	28	42
Data		36.05	50.3	306.707
		50.15	85.4	244.833
		41.6667	63.4	225.166

## Sheet: Fig.2d
Long name		5-HETE	5-HETE	5-HETE
Unit		ng/dl	ng/dl	ng/dl
Comments	Days (RBC storage time)	21	28	42
Data		0.588399	0.602	3.39
		0.539885	1.05	6.82
		0.419264	0.618	3.67

## Sheet: Fig.2e
Long name		12-HETE	12-HETE	12-HETE
Unit		ng/dl	ng/dl	ng/dl
Comments	Days (RBC storage time)	21	28	42
Data		5.77	3.77789	247.978
		5.01	11.4009	265.757
		3.53	8.06686	297.778

## Sheet: Fig.2f
Long name		15-HETE	15-HETE	15-HETE
Unit		ng/dl	ng/dl	ng/dl
Comments	Days (RBC storage time)	21	28	42
Data		0.711373	0.821	2.9009
		0.693642	1.37	3.45354
		0.507402	0.932	8.75517

## Sheet: Fig.2g
Long name		Relatvie DNA	Relatvie DNA
Unit		%	%
Comments	Tau-AcrNFS treatment	Before	After
Data		100	14.3006
		100	27.2246
		100	20.9451

## Sheet: Fig.2h
Long name		Relatvie Nucleosome	Relatvie Nucleosome
Unit		%	%
Comments	Tau-AcrNFS treatment	Before	After
Data		100	51.4426
		100	45.9038
		100	52.956

[truncated: 42 more sheets: Fig.2i, Fig.2j, Fig.2k, Fig.2l, Fig.2m, Fig.3b, Fig.3c, Fig.3d, Fig.3e, Fig.3f, Fig.3g, Fig.3h, Fig.4c, Fig.4d, Fig.4f, Fig.4g, Fig.4h, Fig.5a, Fig.5b, Fig.5c …]
